# Supplementary material for: Inferring microbial interactions with their environment from genomic and metagenomic data
Source: PLoS Comput Biol. 2023 Nov 13;19(11):e1011661. doi: 10.1371/journal.pcbi.1011661 (PMC10681327; doi:10.1371/journal.pcbi.1011661)
Supplement: S1 Table — (CSV) [file pcbi.1011661.s001.csv]

Barcode ID	Number of HiFi Reads	Yield (bp)	Read N50 (Kbp)	Assembly Size (bp)	Number of Contigs	Putative Number of Plasmids	GC Content	# of CDS	Initial Classification	Closest Reference	Closest Reference ANI	NCBI GenBank Accession	NCBI BioSample Accession (FULL)	Complete Bacterial Genome	Node Label	NCBI Classification	NCBI Taxonomy ID	NCBI BioSample Accession	Closest Reference TaxID
bc1001	109268	519972043	5.938	3821596	2	1	0.7204	3500	Kocuria spp.	Kocuria polaris_A	0.9156		SAMN35624524:Kocuria sp. ALI-2-A(TaxID:3025731)	True	1	Kocuria sp. ALI-2-A	3025731	SAMN35624524	136273
bc1002	82636	518649454	7.124	5130111	1	0	0.7005	4872	Nocardioides spp.	Nocardioides szechwanensis	0.8175		SAMN35624580:Nocardioides sp. ALI-37-C(TaxID:3025730)	True	2	Nocardioides sp. ALI-37-C	3025730	SAMN35624580	1005944
bc1003	156214	638207780	5.735	5627208	2	1	0.6466	5261	Williamsia muralis	Williamsia muralis	0.9799		SAMN35624590:Williamsia muralis ALI-73-A(TaxID:85044)	True	3	Williamsia muralis ALI-73-A	85044	SAMN35624590	85044
bc1008	96512	465789655	5.636	5888799	14	9	0.377	5974	Priestia megaterium	Priestia megaterium	0.9638	JASVWC000000000	SAMN35624592:Priestia megaterium s92(TaxID:1404)	False	8	Priestia megaterium s92	1404	SAMN35624592	1404
bc1009	183715	915729181	6.17	8506884	1	0	0.4563	7560	Paenibacillus_E spp.	Paenibacillus_E silvestris	0.9217		SAMN35624628:Paenibacillus spp. s49(TaxID:3051831)	True	9	Paenibacillus spp. s49	3051831	SAMN35624628	2606219
bc1010	107292	652995985	8.424	4030154	1	0	0.6603	3807	Microbacterium spp.	Microbacterium murale	0.8684		SAMN35624627:Microbacterium spp. s49(TaxID:3025735)	True	10	Microbacterium spp. s49	3025735	SAMN35624627	1081040
bc1011	261251	1578430083	7.274	9691310	5	0	0.7138	8501	Streptomyces spp.	Streptomyces cellulosae_A	0.8866	JASVWB000000000	SAMN35624295:Streptomyces sp. ALI-76-A(TaxID:3025736)	False	11	Streptomyces sp. ALI-76-A	3025736	SAMN35624295	1968
bc1012	127653	825391508	7.37	6600711	1	0	0.6279	6408	Mesorhizobium spp.	Mesorhizobium caraganae	0.9261		SAMN35624616:Mesorhizobium spp. s92(TaxID:3051830)	True	12	Mesorhizobium spp. s92	3051830	SAMN35624616	483206
bc1015	149451	745163647	6.093	8506964	1	0	0.4563	7558	Paenibacillus_E spp.	Paenibacillus_E silvestris	0.9215		SAMN35624614:Paenibacillus_E spp. s92(TaxID:3051829)	True	15	Paenibacillus_E spp. s92	3051829	SAMN35624614	2606219
bc1016	251273	1341228591	6.446	6289733	15	14	0.3746	6396	Priestia megaterium	Priestia megaterium	0.9627		SAMN35624624:Priestia megaterium strain s92(TaxID:1404)	True	16	Priestia megaterium strain s92	1404	SAMN35624624	1404
